# Supplementary material for: SNP discovery and molecular evolution in Anopheles gambiae, with special emphasis on innate immune system
Source: BMC Genomics. 2008 May 19;9:227. doi: 10.1186/1471-2164-9-227 (PMC2405807; doi:10.1186/1471-2164-9-227)
Supplement: Additional file 1 — Characteristics of locus amplified for SNP detection in coding regions of immune related genes. *: 1: Recognition, 2: Modulation, 3: Signal transduction, 4: Effector molecules according to Christophides et al [5] [file 1471-2164-9-227-S1.xls]

## Sheet: Feuil1
Gene	Ensembl ID	EMBL accession number	Gene fonction		Primers	Template	Chromosomal	Analysed	Sequenced allele number
			class*				location	site number	ara	M	S
SCRB10	ENSANGG00000017284	AM774672-AM774696	1	F	AGTGTGGCATGTCAGGATGA	gDNA	X(4C)	607	16	16	18
				R	ACCGAGCAAAACGAAACAGT
STAT2	ENSANGG00000006157	AM774697-AM774721	3	F	GAGAAGGCGTTCAAAACGAA	gDNA	X(4B)	434	16	16	18
				R	GTGTTCGGGAAGCTGTTCAT
PGRPS1	ENSANGG00000014831	AM774722-AM774738	1	F	GGCTTTGCGCTTGAAGATAC	gDNA	X(2B)	211	0	16	18
				R	CGGTCTGGTGGTAGGTCTGT
CLIPC4	ENSANGG00000021113	AM774739-AM774760	2	F	CTGATGAAGGGCACGGTGTA	gDNA	X(1D)	105	14	12	18
				R	TGCAACAGCACTACCGAATG
CEC2	ENSANGG00000009474	AM774761-AM774785	4	F	CTATAAAATGCGCCCGGTTG	gDNA	X(1C)	180	16	16	18
				R	CCGAGGTTTGAACTGCTCAC
CTL7	ENSANGG00000018029	AM774786-AM774810	1	F	AGGTCCTCCTCATCGCTACA	gDNA	X(5D)	268	16	16	18
				R	CGGCTGCTTTGTTTTGCTTA
SRPN11	ENSANGG00000014319	AM774811-AM774830	2	F	CTCCTGTCAACGATTTAAAGGC	cDNA	2R(8A)	473	16	10	14
				R	ATGGTTTCGGAAGCAAGTCTT
CLIPD3	ENSANGG00000013258	AM774831-AM774853	2	F	CGGCACGAAGTACATCCTTA	gDNA	2R(8B)	244	16	12	18
				R	CATCATCCGAAAGGGACCTA
CLIPB17	ENSANGG00000019659	AM774854-AM774878	2	F	TGGATGGCGAATCTGGTTTA	gDNA	2R(8D)	542	16	16	18
				R	CAACGCCATATTGTCCAGGA
SCRASP3	ENSANGG00000005937	AM774879-AM774895	1	F	CGCTCAAGCTGAACGATATG	gDNA	2R(9C)	372	16	8	10
				R	GCGGTAGTAGTGGTGGTGGT
CLIPB7	ENSANGG00000019167	AM774896-AM774912	2	F	ACCGCTTAACAGGTTTGGTG	gDNA	2R(11A)	435	14	8	12
				R	CCTTTCGTCCGATGCTGTAT
CLIPD1	ENSANGG00000012449	AM774913-AM774937	2	F	ACCAAGCAGCTGTCCAAGAT	gDNA	2R(12B)	678	16	16	18
				R	CTCGTCAAACAGCCACTCAA
IAP6	ENSANGG00000002327	AM774938-AM774962	2	F	GCTGCTCTGCTCTGTTTGCT	gDNA	2R(12D)	652	16	16	18
				R	CAGGAACTTGATGAAGCACTCC
GNBPB3	ENSANGG00000014546	AM774963-AM774986	1	F	GTACCCTGAACATCCATGGTG	gDNA	2R(13B)	432	16	14	18
				R	GTTGTTCGACCACGGCTTAC
GNBPB2	ENSANGG00000014528	AM774987-AM775011	1	F	CGTTCAGCTTCAGGTATGGAA	gDNA	2R(13B)	599	16	16	18
				R	GCACGTAGTCAATCTGTAGCGA
CLIPD6	ENSANGG00000014328	AM775012-AM775035	2	F	AGGTTTCGTTCAAGTGTGGC	cDNA	2R(13B)	485	16	14	18
				R	CCTTCTGCTGTATCCAATCGAC
CLIPB8	ENSANGG00000020264	AM775036-AM775060	2	F	ACTGTGTGACCGGGAAGAAC	gDNA	2R(14A)	545	16	16	18
				R	CCCGGTGTACATTTTGATCC
SRPN8	ENSANGG00000012210	AM775061-AM775082	2	F	GACGGTTTGTGCTCGAGTGT	cDNA	2R(14D)	486	16	10	18
				R	GGTTGCTCGTTCTCGTCGTA
CLIPB1	ENSANGG00000011095	AM775083-AM775099	2	F	CAAATGGATCGTATCGTCGG	cDNA	2R(14D)	580	0	16	18
				R	CCCAGTCCATGTATTCGCTC
CLIPB6	ENSANGG00000010441	AM775100-AM775123	2	F	GGTGGTAGTGGTGGTACATTCG	cDNA	2R(14D)	476	16	14	18
				R	GAGTTGGCACAGTCCTGGTC
CLIPC7	ENSANGG00000018770	AM775124-AM775148	2	F	AGGTGGAATGTGTCGGAACA	cDNA	2R(16A)	417	16	16	18
				R	TCCTGTGCCATCAGATAGAGC
CLIPB5	ENSANGG00000009231	AM775149-AM775172	2	F	AGTGTATACTGCTGCGCAACTG	cDNA	2R(18B)	476	16	16	16
				R	ACTTTCTGCTTGACGTTGCTG
CLIPC2	ENSANGG00000010933	AM775173-AM775195	2	F	GCAGTGTACTAGCCGCAAGC	cDNA	2R(18D)	465	16	12	18
				R	TTTCAGCAGTTCCTTCGACG
GNBPB1	ENSANGG00000015205	AM775196-AM775216	1	F	TCGTCCCAGTGTTTGGTAGG	cDNA	2R(19A)	416	14	12	16
				R	CGTACTTGAAATTGAACGAGCTG
CLIPB13	ENSANGG00000010153	AM775217-AM775239	2	F	CATATAGCAGTGCAATGATGGG	cDNA	2L(20C)	478	16	12	18
				R	TGTCATGCTCACCTAGTCGC
CASPS6	ENSANGG00000018878	AM775240-AM775264	4	F	TCACTCGTAGCAAGCGTTCC	gDNA	2L(20D)	491	16	16	18
				R	TCCTTGCTATTTCCATGCTCC
GALE3	ENSANGG00000019746	AM775265-AM775285	1	F	AAAGTGGAAACAGCTCGCCT	cDNA	2L(20D)	454	16	10	16
				R	CCCATTCCAGTTCGATCAGA
PPO3	ENSANGG00000002044	AM775286-AM775310	4	F	CCAACGTTCTACCCAAAGGA	gDNA	2L(20D)	611	16	16	18
				R	AATCAACTGCTGGTGCATGT
PPO9	ENSANGG00000008251	AM775311-AM775335	4	F	CCCGAACGCTATCAACGTAT	gDNA	2L(20D)	636	16	16	18
				R	TCAGCAGCTTCGGGAAGTAT
FBN28	ENSANGG00000027583	AM775336-AM775357	1	F	CAACTGGACCTACGTCGACAG	cDNA	2L(20D)	403	14	14	16
				R	CTTCTCCCATCGCAACACAC
SRPN10	ENSANGG00000013344	AM775358-AM775379	2	F	CATCCAACAACACCAACTCG	gDNA	2L(21E)	722	16	14	14
				R	CCTCTACCTCCTGCTTGTGC
CTLMA2	ENSANGG00000018421	AM775380-AM775403	1	F	CACGCATACCTCTTATCATCGC	cDNA	2L(21F)	495	16	14	18
				R	TGTTGACAGATGAACGGCTTC
CTL4	ENSANGG00000018677	AM775404-AM775424	1	F	CAAAGAGCGATCAGTGCAATAG	cDNA	2L(21F)	452	16	10	16
				R	GCTATGCATTGGTCCCATTAATC
SCRB2	ENSANGG00000013404	AM775425-AM775443	1	F	TGATCAATGTCGAGCTGAACC	cDNA	2L(22E)	371	12	10	16
				R	GTCCAGTGCACCCTTGTACAG
PPO2	ENSANGG00000018159	AM775444-AM775467	4	F	TGCGCAATCTGACCAACTAC	gDNA	2L(24A)	655	14	16	18
				R	CGACTCATTGTTCACCTCCA
LRIM1	ENSANGG00000010552	AM775468-AM775492	1	F	ACGGTGCAATACACGAGATAAAG	gDNA	2L(24B)	438	16	16	18
				R	CCTTAGCGCTTTCTCGATCA
REL2	ENSANGG00000017745	AM775493-AM775512	3	F	GATGAACTACCCTGGCATGG	cDNA	2L(25C)	516	14	14	12
				R	TTCGAGTAGACCGGCTCACA
SRPN2	ENSANGG00000019323	AM775513-AM775536	2	F	CGGTGAAAATTCTGCTCACA	gDNA	2L(26A)	576	14	16	18
				R	CACCTCGTTCTCCTCCATGT
CTLMA3	ENSANGG00000015840	AM775537-AM775560	1	F	CGAAACGCTTGGCTAACTTG	cDNA	2L(27D)	409	16	14	18
				R	CATGAAGAAGTTGTTCGCCC
SRPN14	ENSANGG00000019032	AM775561-AM775585	2	F	TTCAGCCTCAGCCTGTACAAG	gDNA	2l(28D)	589	16	16	18
				R	ATAATCCACAGGGCCGAATC
SPZ4	ENSANGG00000016631	AM775586-AM775600	3	F	CACATATCGGTGCTGAAGGAG	gDNA	3R(29C)	400	16	10	4
				R	GAGATCTTGTCGGCGGTAGAC
SPZ3	ENSANGG00000017063	AM775601-AM775616	3	F	GTTCATCCAAATACCGATCTGG	cDNA	3R(30C)	553	0	14	18
				R	GTACTTCTGCTCACAGCCACAG
TEP15	ENSANGG00000017033	AM775617-AM775641	1	F	CGACCATACAGAACCTGGACTC	gDNA	3R(30C)	535	16	16	18
				R	GAATCACTGTCGGTCGTTGC
TEP2	ENSANGG00000017173	AM775642-AM775666	1	F	CCTTACTCTTCCTCCAGACAACG	gDNA	3R(30C)	563	16	16	18
				R	TTCGTGATTGATAGCGTTTCG
SRPN6	ENSANGT00000010545	AM775667-AM775691	2	F	AACACTTGCAAATGCTTCCC	cDNA	3R(33C)	515	16	16	18
				R	ATCGGTTGAATCAGCGCA
SRPN16	ENSANGG00000024665	AM775692-AM775716	2	F	CCATACAGGGCATCTGCTTC	gDNA	3R(33C)	549	16	16	18
				R	GCAGATTGATCGTGTTGGTG
SRPN5	ENSANGG00000008018	AM775717-AM775740	2	F	CGTGGGAAACGTTCTTCAAC	cDNA	3R(33C)	523	16	16	16
				R	AAACAGTAGCATCTTCGTCGGA
REL1	ENSANGG00000008612	AM775741-AM775765	3	F	CTCCAACCAGTACCAGCTGC	gDNA	3R(34C)	565	16	16	18
				R	TGTCGCTAAGAGAGCCTTTATTG
CLIPB15	ENSANGG00000013326	AM775766-AM775787	2	F	GGTGGTTAGTTTGTTTGATCGTG	cDNA	3R(35D)	502	14	14	16
				R	CATTGAACGTGACATCGCTG
SCRBQ2	ENSANGG00000009799	AM775788-AM775809	1	F	TGGATCGTCGAACTATGACAAC	cDNA	3R(37A)	461	16	12	16
				R	AAATGTCCGATGGGAAGAGTG
STAT1	ENSANGG00000021440	AM775810-AM775823	3	F	GGCCATTATGCTTCGAGACC	gDNA	3L(38B)	573	16	10	2
				R	GATGGACACCGTTACTTTCGG
CTL2	ENSANGG00000022826	AM775824-AM775846	1	F	GCATGGGATCAGTGCATAATG	gDNA	3L(39B)	210	16	16	14
				R	CACATAAGGATATTCCCGAGTGC
CLIPA8	ENSANGG00000016096	AM775847-AM775871	2	F	GATGATCGTCCCAAGCAGTG	cDNA	3L(39B)	560	16	16	18
				R	GGTGGAAATGCAGAGTTGGTC
FBN18	ENSANGG00000027744	AM775872-AM775885	1	F	GATATTGCGAACAGACTGCCTT	gDNA	3L(39B)	375	16	8	4
				R	GCCCGAGATGAATTGTAGGTG
FBN22	ENSANGG00000017793	AM775886-AM775906	1	F	TGCAGGACAAACTGAACGAA	gDNA	3L(39B)	566	16	12	14
				R	CTGTGTACGATCCGAGCTTTG
TEP4	ENSANGG00000018727	AM775907-AM775931	1	F	ACCGCGGCAAAGTACATATC	gDNA	3L(39C)	765	16	16	18
				R	GTTTGCGTTGGTTACCGATT
TEP3	ENSANGG00000013794	AM775932-AM775955	1	F	GAGGTGGATTTAACATTGGTCG	gDNA	3L(39C)	628	16	16	16
				R	TCACATCGATCCCGTACTGA
TEP1	ENSANGG00000018793	AM775956-AM775980	1	F	CGTTACGTTACCGGTAGCTTTC	cDNA	3L(39C)	536	16	16	18
				R	TTCTGCTTGTCCACTTCGTACA
CLIPB14	ENSANGG00000015633	AM775981-AM776003	2	F	ATTGCTTGCGGATCGTTTAC	cDNA	3L(39C)	477	16	14	16
				R	GATCAGCACAATATCGTTCACG
TOLL11	ENSANGG00000006280	AM776004-AM776028	3	F	GCGACCGACATCTATCTGGA	gDNA	3L(41C)	641	16	16	18
				R	CATGATCGTCAGCACCAAAC
TOLL10	ENSANGG00000006278	AM776029-AM776052	3	F	ACGCGTCCACGATCTATCTG	gDNA	3L(41C)	578	16	16	16
				R	GCACATAGCCACCACCAATC
FBN9	ENSANGG00000008759	AM776053-AM776077	1	F	GTTGCTGTTCGTGATTGTGG	gDNA	3L(41D)	474	16	16	18
				R	GATAGTCACCGGCAAAGTCTTC
FBN8	ENSANGG00000008807	AM776078-AM776100	1	F	GATGAAGGAGGACCGAGAGAC	cDNA	3L(41D)	537	14	14	18
				R	AGAACTTCATCCCTTTGTGGTG
FBN7	ENSANGG00000006248	AM776101-AM776116	1	F	TACTGTGGGCCATCAACCAG	gDNA	3L(41D)	469	0	14	18
				R	TCCCTCATAATTCACAGCACAG
GALE5	ENSANGG00000013135	AM776117-AM776132	1	F	TTTTCCTCTCCATTGCTGCT	gDNA	3L(42A)	276	0	16	16
				R	ACCGTTGATGGCAATTTTGT
DEF1	ENSANGG00000013132	AM776133-AM776153	4	F	AACAGTCGAGTGAACGGAGC	cDNA	3L(42A)	324	16	14	12
				R	TTCATCCCGATTTAATAGCTGC
IAP2	ENSANGG00000015471	AM776154-AM776170	2	F	ACCTCTCTCTGGAGCATCCC	cDNA	3L(42A)	488	0	16	18
				R	TAGCAAATGAATGCCCGAAA
CLIPA6	ENSANGG00000017677	AM776171-AM776194	2	F	TGCCTTCTTCCTTTCCCTTC	gDNA	3L(44B)	685	16	16	16
				R	GTCACCCTTGCACGTATCCT
CLIPA1	ENSANGG00000017773	AM776195-AM776219	2	F	GAAAGTGCGCTCAAGTACCTGT	gDNA	3L(44B)	635	16	16	18
				R	GCTCCTTCTCGTACGTGTAGCTC
CASPS2	ENSANGG00000008186	AM776220-AM776244	4	F	AAACGAATCATCCCAACCGT	gDNA	3L(44C)	550	16	16	18
				R	CGGTATTTGTTTCAGCACACC
CASPS4	ENSANGG00000012903	AM776245-AM776269	4	F	CGACACAAGTAATGCTAGGCG	gDNA	3L(44C)	595	16	16	18
				R	CCATACAGGGCATCTGCTTC
TOLL6	ENSANGG00000006734	AM776270-AM776294	3	F	CCTCTCGATCCTCTGCAATG	gDNA	3L(46C)	618	16	16	18
				R	TGCAGCTGCTCTAGTTTGGAG
Sum								35600	1034	1030	1182
