# Supplementary material for: SNP discovery and molecular evolution in Anopheles gambiae, with special emphasis on innate immune system
Source: BMC Genomics. 2008 May 19;9:227. doi: 10.1186/1471-2164-9-227 (PMC2405807; doi:10.1186/1471-2164-9-227)
Supplement: Additional file 2 — Characteristics of locus amplified for SNP detection in coding regions of non immune related genes. [file 1471-2164-9-227-S2.xls]

## Sheet: Feuil1
Ensembl ID	EMBL accession number		Primers	Template	Chromosomal	Analysed		Sequenced allele number
					location	site number	ara	M	S
ENSANGG00000016891	AM776295-AM776319	F	CTCCATCCGGACATCATCTT	gDNA	X(4A)	682	16	16	18
		R	CAGCTCACCGTACAGCGTAA
ENSANGG00000014825	AM776320-AM776342	F	AGTACAGTGGACGGGACATTG	gDNA	X(1D)	320	16	14	16
		R	GGGTTCCACTGCTTCCTGT
ENSANGG00000014996	AM776343-AM776367	F	CTTTCTGCCGGAGATACTGC	gDNA	X(1B)	764	16	16	18
		R	ATGGTGGAGGCAATCTTCAG
ENSANGG00000007685	AM776368-AM776392	F	TTTCGGGAGATTTCCATCTG	gDNA	X(5A)	779	16	16	18
		R	CCTTGAGCGGTTTGTTAAGC
ENSANGG00000016082	AM776393-AM776405	F	TTGTCGAGCACCGGTTTTAT	gDNA	X(5D)	683	0	14	12
		R	ATGTCTGCATGTTCCACTGC
ENSANGG00000006374	AM776406-AM776425	F	TTACCGGCTCGAACTTCAAC	gDNA	2R(9A)	653	10	14	16
		R	CCCTGTGCAAACGGTGAC
ENSANGG00000015894	AM776426-AM776446	F	GTTGATGTGCGAGCTGAATG	gDNA	2R(9C)	548	12	14	16
		R	GTCGGTAATGTTCGTGCTCA
ENSANGG00000017398	AM776447-AM776468	F	CACTTCGCACAGGAATTCAA	gDNA	2R(10C)	688	16	16	12
		R	CGTTCGTGATGGTGATCTTG
ENSANGG00000009686	AM776469-AM776490	F	AAGCAGCCAACGTACGAGTT	gDNA	2R(12C)	643	12	14	18
		R	TGGCACAAACTTACCGATCA
ENSANGG00000014266	AM776491-AM776513	F	CACCTTTCCCCATGATTGAC	gDNA	2R(13B)	598	16	14	16
		R	TTCACACTGATCCTCGGTGA
ENSANGG00000015172	AM776514-AM776538	F	GTACGAGTGTCAGGGCTGGT	gDNA	2R(13E)	552	16	16	18
		R	TGTGGTCGAGATGGTACAGC
ENSANGG00000017837	AM776539-AM776563	F	CGGCAACTGGGAGGATATTA	gDNA	2R(14A)	638	16	16	18
		R	AAGCTACGCCAATGCTTACC
ENSANGG00000012594	AM776564-AM776584	F	GATATGCAGCGTAGCGGACT	gDNA	2R(15B)	515	16	16	10
		R	ATCCACCAAAGGTCCACTTG
ENSANGG00000024879	AM776585-AM776609	F	CGGTTCTACTGGCCCATCTA	gDNA	2R(16B)	652	16	16	18
		R	TTCATGACATCGGGGTTTTT
ENSANGG00000019205	AM776610-AM776634	F	ATCAAGATGGTTCGCCGTAG	gDNA	2L(21A)	577	16	16	18
		R	GCATAACCATCGGCAAAGTT
ENSANGG00000018630	AM776635-AM776659	F	GCAATCACTGACCATTGTGC	gDNA	2L(21F)	631	16	16	18
		R	ACCAGGTTGACGTTCTCCAC
ENSANGG00000019213	AM776660-AM776684	F	AATGGAGCGGGTACAATCTG	gDNA	2L(22D)	625	16	16	18
		R	ACAATCGACGGTTCCATCTC
ENSANGG00000014888	AM776685-AM776709	F	AAGATCGTGAAGGGCCAGTA	gDNA	2L(23A)	692	16	16	18
		R	TTCTCCTTGTCCGTCAGCTT
ENSANGG00000015204	AM776710-AM776734	F	TGAACACTGCCATCGGTAAG	gDNA	2L(23D)	632	16	16	18
		R	TCCACTTGGTTTCGATCTCC
ENSANGG00000009053	AM776735-AM776758	F	GACCTTACCACCCAGGTGAA	gDNA	2L(25A)	704	16	16	16
		R	CACGCTCCACTCACTCGTAA
ENSANGG00000017658	AM776759-AM776778	F	GAGCTGCTGCACGAGTACC	gDNA	2L(26A)	477	14	12	14
		R	CTTCACCTCCTTCTGCAACC
ENSANGG00000005748	AM776779-AM776803	F	GCCCAAATGAATCTCGAAAA	gDNA	2L(26C)	770	16	16	18
		R	GCGCGTCAGTATCATCTCAA
ENSANGG00000018976	AM776804-AM776827	F	TCCAGCTTCCTGAACAAGGT	gDNA	2L(26C)	659	14	16	18
		R	CCAGCTTCTCGAAGATGTCC
ENSANGG00000018258	AM776828-AM776852	F	ATATCGTGCCACGGCTCTAC	gDNA	2L(28C)	656	16	16	18
		R	TTGCTATCTGCGTGCTGAAC
ENSANGG00000009594	AM776853-AM776875	F	AAAGCTGCGTCTCCACTAGC	gDNA	3R(30A)	192	16	14	16
		R	ACGTAACCTTGCCCATGAAC
ENSANGG00000017221	AM776876-AM776900	F	TCAATCAGCCACCATACTGC	gDNA	3R(30C)	165	16	16	18
		R	TGGGGATATCAACGAACCAT
ENSANGG00000011698	AM776901-AM776914	F	AACATTGACCTCACGCCAAC	gDNA	3R(31A)	578	4	14	10
		R	CAACCTGCTGCTTCTTGTCA
ENSANGG00000018909	AM776915-AM776939	F	GATTGGTACCGGAACACCAC	gDNA	3R(32C)	641	16	16	18
		R	AGCACGTTCACCATACACCA
ENSANGG00000014015	AM776940-AM776963	F	AAGCTTCTATCCCCGCAAAT	gDNA	3R(33B)	617	16	14	18
		R	GATCAGCTTCAACGCCCTAC
ENSANGG00000018475	AM776964-AM776988	F	TACTGGACGATCCGGAAAAC	gDNA	3R(34C)	653	16	16	14
		R	GAGCAGCAGTAGCTGTGACG
ENSANGG00000022499	AM776989-AM777011	F	TCGAAAACGAAACGCCTAGT	gDNA	3R(36D)	623	16	16	18
		R	ACTGTGCGGTATTCCAGTCC
ENSANGG00000011141	AM777012-AM777036	F	AATATCTGCCGGCATCGAG	gDNA	3R(38B)	449	16	16	18
		R	CCAAGATACCCAACGATGCT
ENSANGG00000019811	AM777037-AM777060	F	CTAGGCTTCCAGCTGGCTTA	gDNA	3L(43B)	626	16	14	18
		R	TGTCCGCTTTGAAGTGTTTG
ENSANGG00000013284	AM777061-AM777085	F	GCTGCACATACCTCGTGCT	gDNA	3L(45A)	677	16	16	18
		R	CGGTCTGCGTCGAGTAGC
ENSANGG00000014061	AM777086-AM777110	F	AGCGATCACGAAGGTGAAGT	gDNA	3L(45C)	638	16	16	18
		R	GATGCTCCTGGATCTGCTTC
ENSANGG00000009097	AM777111-AM777135	F	CGGCTCAAAATCCAAGGTTA	gDNA	3L(46C)	362	16	16	18
		R	CCGTGCGTCGCTTTATATTT
ENSANGG00000008704	AM777136-AM777160	F	TTCTCCTGTGCGGCTAATCT	gDNA	3L(46C)	476	16	16	18
		R	CACGCCGTAACGTGTAATTG
Sum						21835	546	568	618
