# Supplementary material for: SNP discovery and molecular evolution in Anopheles gambiae, with special emphasis on innate immune system
Source: BMC Genomics. 2008 May 19;9:227. doi: 10.1186/1471-2164-9-227 (PMC2405807; doi:10.1186/1471-2164-9-227)
Supplement: Additional file 3 — Nucleotide polymorphism in immune related genes. SS: number of segregating sites. ISS: number of informative sites (polymorphisms found more than once in the dataset). nsSNP: number of non synonymous SNPs. π: nucleotide diversity considering all sites. πs: nucleotide diversity considering synomymous sites only. πns: nucleotide diversity considering non-synomymous sites only. θw: the proportion of segregating site. Tajima's D test: D value, significant values are in bold characters if P < 0.05, and bold and underlined characters if P < 0.01. Z test of selection: test for purifying selection (Nei and Gojobori method)._: data not available due to a failure of sequencing or lack of polymorphism. [file 1471-2164-9-227-S3.xls]

## Sheet: Feuil1
Gene		SS	ISS	nsSNP	π	πs	πns	θw	Tajima's D	Z test
									test	selection
SCRB10	ara	5	3	3	0.00189	0.00287	0.00153	0.00249	-0.64861	0.659
	M	1	1	1	0.00087	0	0.00117	0.0005	_	1.044
	S	6	4	3	0.0019	0.00469	0.00096	0.0029	-0.50795	1.447
	total	31	28	18	0.01807	0.03311	0.00899	0.01189	1.90698	1.957
STAT2	ara	1	1	0	0.00075	0.00332	0	0.00069	0.15575	0.95
	M	5	1	1	0.00169	0.00621	0.00037	0.00347	0.15575	1.731
	S	5	1	0	0.00211	0.01483	0	0.00335	-1.17285	1.69
	total	11	6	1	0.0046	0.01998	0.00012	0.00566	-0.3522	2.327
PGRPS1	ara	_	_	_	_	_	_	_	_	_
	M	6	3	5	0.00746	0.01152	0.00599	0.01	0.23613	0.643
	S	9	5	7	0.0083	0.01182	0.00703	0.0124	0.41243	0.723
	total	13	7	11	0.00803	0.01172	0.0067	0.01623	-0.19118	0.682
CLIPC4	ara	0	0	0	0	0	0	_	_	_
	M	0	0	0	0	0	0	_	_	_
	S	0	0	0	0	0	0	_	_	_
	total	3	3	2	0.01268	0.01812	0.01103	0.00657	1.29465	0.344
CEC2	ara	0	0	0	0	0	0	_	_	_
	M	1	1	0	0.0013	0.00933	0	0.00167	-0.44832	1.007
	S	0	0	0	0	0	0	_	_	_
	total	4	4	0	0.00784	0.02068	0	0.00496	1.31505	1.909
CTL7	ara	0	0	0	0	0	0	_	_	_
	M	0	0	0	0	0	0	_	_	_
	S	1	0	0	0.00041	0.00157	0	0.00108	-1.16467	1.024
	total	4	3	1	0.00512	0.01309	0.00226	0.00333	0.79717	1.754
SRPN11	ara	7	4	1	0.00358	0.01031	0.00147	0.00446	-1.21442	1.943
	M	18	14	10	0.01527	0.02251	0.01305	0.01345	-0.41548	1.086
	S	25	20	15	0.01691	0.02986	0.0129	0.01662	0.29729	1.086
	total	32	25	16	0.0202	0.03311	0.01623	0.01591	-0.0077	1.617
CLIPD3	ara	1	0	0	0.00051	0.00179	0	0.00124	-1.16221	0.97
	M	3	0	2	0.00267	0.0048	0.00183	0.00543	-1.45138	0.734
	S	3	2	0	0.00324	0.01135	0	0.00357	-0.25863	1.567
	total	6	3	2	0.00236	0.00702	0.0005	0.00653	-1.40676	1.741
CLIPB17	ara	5	4	3	0.00392	0.00689	0.00285	0.00278	1.6871	0.781
	M	11	10	2	0.00706	0.02049	0.00217	0.00612	0.34445	2.632
	S	20	17	3	0.01066	0.03692	0.00109	0.01073	0.31392	3.687
	total	26	22	7	0.01223	0.03735	0.00308	0.01071	0.87558	3.13
SCRASP3	ara	10	4	1	0.00184	0.00736	0	0.00243	-0.70788	1.756
	M	10	4	1	0.0095	0.03539	0.0009	0.01037	-0.26159	2.728
	S	5	4	0	0.00496	0.01987	0	0.00475	0.17473	2.378
	total	12	9	1	0.00651	0.02544	0.00021	0.00789	-0.38263	2.987
CLIPB7	ara	7	5	4	0.00598	0.01156	0.00405	0.00517	1.004	0.994
	M	7	6	2	0.0049	0.019	0.00265	0.00625	0.28324	2.022
	S	21	7	10	0.01064	0.02158	0.00793	0.0161	-1.47815	1.822
	total	28	13	12	0.00943	0.02009	0.00589	0.01619	-1.49794	2.068
CLIPD1	ara	14	11	2	0.00611	0.01611	0.00299	0.00711	0.29078	2.203
	M	16	8	2	0.00645	0.02513	0.00061	0.00711	-0.08675	3.217
	S	18	9	0	0.00591	0.0248	0	0.00711	-0.90542	3.661
	total	38	23	4	0.00929	0.03502	0.00124	0.01383	-0.64241	3.989
IAP6	ara	9	7	5	0.00509	0.0099	0.00354	0.00416	0.95906	1.077
	M	21	13	5	0.00778	0.02739	0.00149	0.00971	-0.39265	3.615
	S	36	24	9	0.01524	0.05218	0.00334	0.01694	0.25237	3.615
	total	52	36	17	0.01573	0.05185	0.00411	0.01883	0.09108	4.33
GNBPB3	ara	21	19	1	0.01688	0.06493	0.0014	0.01604	0.53793	4.324
	M	9	7	1	0.00839	0.02945	0.00161	0.00655	0.87434	2.387
	S	19	17	1	0.01481	0.05584	0.00162	0.01413	0.46946	3.758
	total	34	30	2	0.01714	0.06413	0.00201	0.01982	-0.21702	4.663
GNBPB2	ara	21	18	3	0.01153	0.04315	0.00174	0.01107	0.50862	5.616
	M	33	30	5	0.0197	0.07069	0.00381	0.01711	0.92608	3.94
	S	48	33	8	0.02295	0.08124	0.00479	0.02378	0.06095	4.962
	total	67	55	11	0.02195	0.07805	0.0045	0.02646	-0.22772	6.015
CLIPD6	ara	5	4	0	0.0029	0.01248	0	0.00311	-0.21541	2.198
	M	9	3	0	0.00435	0.01872	0	0.00584	-0.97658	2.93
	S	13	6	1	0.00534	0.02195	0.0003	0.00779	-1.07086	2.559
	total	22	11	1	0.00485	0.02046	0.00011	0.01069	-1.6533	3.291
CLIPB8	ara	7	6	0	0.00489	0.02105	0	0.00387	0.93053	2.659
	M	17	6	1	0.00592	0.02447	0.0003	0.0094	-1.40798	3.657
	S	19	10	0	0.00716	0.02997	0.00025	0.01014	-1.13984	3.9
	total	28	17	1	0.00699	0.02945	0.00019	0.01229	-1.23477	3.721
SRPN8	ara	6	4	0	0.00396	0.01569	0	0.00372	0.22112	2.261
	M	7	4	1	0.00494	0.01804	0.00055	0.00509	0.15426	2.296
	S	29	11	7	0.012	0.03949	0.00275	0.01795	-0.82582	3.568
	total	35	17	8	0.00977	0.03508	0.00125	0.01703	-0.98737	4.015
CLIPB1	ara	_	_	_	_	_	_	_	_	_
	M	10	7	1	0.00453	0.0159	0.00075	0.0052	-0.5582	2.648
	S	9	6	4	0.00425	0.00803	0.003	0.00451	-0.63206	1.166
	total	16	13	4	0.00727	0.01913	0.00333	0.00675	-0.17852	2.177
CLIPB6	ara	10	6	3	0.00557	0.01406	0.00252	0.00633	-0.51705	1.903
	M	12	8	3	0.00815	0.02333	0.00269	0.00793	0.15592	2.371
	S	16	12	6	0.00801	0.019	0.00405	0.01038	-0.62194	2.281
	total	31	23	11	0.01275	0.02915	0.00686	0.01515	-0.58368	2.379
CLIPC7	ara	3	3	1	0.00325	0.00805	0.00161	0.00217	1.05009	1.06
	M	10	7	3	0.00571	0.01516	0.00251	0.00724	-0.85111	2.313
	S	13	9	2	0.01166	0.03902	0.00239	0.00909	1.04211	2.886
	total	18	14	4	0.0114	0.03731	0.00263	0.00966	0.78318	3.038
CLIPB5	ara	8	5	2	0.00499	0.01807	0.0007	0.00506	0.59972	2.354
	M	16	9	1	0.00886	0.03386	0.00066	0.0114	-0.46548	3.21
	S	14	8	1	0.00942	0.03705	0.00035	0.01013	0.4337	3.151
	total	27	17	4	0.0092	0.03549	0.00058	0.01373	-0.63429	3.653
CLIPC2	ara	6	6	0	0.00572	0.02275	0	0.00389	1.60933	2.582
	M	9	8	2	0.00733	0.02402	0.00174	0.00641	0.81889	2.197
	S	14	8	3	0.00904	0.03313	0.00096	0.00875	0.76609	2.809
	total	22	17	5	0.01161	0.03312	0.00327	0.01077	0.32463	3.219
GNBPB1	ara	6	6	3	0.00679	0.01586	0.00408	0.00454	1.89551	1.408
	M	6	3	2	0.00415	0.01441	0.00105	0.00478	0.18423	1.983
	S	14	8	3	0.00903	0.03099	0.00239	0.01014	-0.35902	2.858
	total	21	14	7	0.00897	0.02836	0.00313	0.01173	-0.49391	2.804
CLIPB13	ara	1	1	0	0.00112	0.00406	0	0.00063	1.52862	0.0992
	M	7	3	2	0.00438	0.01345	0.00097	0.00486	0.22683	1.982
	S	8	3	1	0.00281	0.00866	0.00061	0.00488	-1.50805	2.344
	total	16	9	4	0.00701	0.02073	0.00185	0.00763	-0.0244	2.503
CASPS6	ara	6	6	1	0.00555	0.02045	0.00132	0.00368	1.57068	2.018
	M	9	9	4	0.00709	0.01793	0.00398	0.00552	1.02392	1.689
	S	15	11	5	0.0096	0.03181	0.00327	0.00947	0.69763	2.562
	total	19	16	7	0.01026	0.02997	0.00465	0.00909	0.66075	2.487
GALE3	ara	2	2	0	0.0016	0.00674	0	0.00133	0.51924	1.42
	M	6	6	1	0.00592	0.02012	0.00154	0.00467	0.88056	2.139
	S	19	8	4	0.00916	0.03322	0.00176	0.01328	-0.841	3.22
	total	23	14	4	0.00823	0.03112	0.00116	0.01229	-0.79912	3.201
PPO3	ara	3	3	0	0.00194	0.00793	0	0.00148	0.89537	1.692
	M	7	6	0	0.00432	0.01767	0	0.00395	0.88878	2.314
	S	10	5	0	0.00349	0.01423	0	0.00523	-0.96195	2.598
	total	12	8	0	0.00445	0.0182	0	0.00475	0.04521	2.927
PPO9	ara	5	4	0	0.00181	0.00717	0	0.00237	-0.7804	2.145
	M	23	18	4	0.01342	0.04714	0.00207	0.01137	1.27595	4.007
	S	24	16	4	0.01079	0.03697	0.00196	0.01097	0.07604	4.009
	total	33	25	7	0.01097	0.03911	0.00149	0.01193	0.2624	3.988
FBN28	ara	31	12	16	0.01066	0.04319	0.0133	0.02575	0.41585	2.322
403	M	19	7	9	0.00557	0.01887	0.00591	0.01483	-1.40359	1.98
	S	18	11	4	0.0078	0.03423	0.0039	0.01346	-0.51688	2.908
	total	52	25	25	0.01311	0.042	0.00882	0.03251	-0.98954	3.297
SRPN10	ara	5	4	1	0.0019	0.00681	0.00042	0.00209	-0.16557	1.696
	M	15	10	3	0.00627	0.02268	0.00131	0.00653	0.03037	3.251
	S	13	7	2	0.00528	0.0203	0.00074	0.00566	-0.05969	3.013
	total	24	16	6	0.00574	0.02182	0.00087	0.00796	-0.37143	3.201
CTLMA2	ara	11	6	6	0.00668	0.01658	0.0038	0.0067	0.75054	1.838
	M	22	13	10	0.01119	0.0267	0.00665	0.01461	-0.82789	2.345
	S	27	18	15	0.01316	0.02502	0.0097	0.01586	-0.76289	1.8
	total	40	26	20	0.01559	0.03418	0.01017	0.01912	-0.5664	2.305
CTL4	ara	8	8	4	0.00588	0.01072	0.00436	0.00533	-0.12231	1.089
	M	6	5	2	0.00512	0.01485	0.0021	0.37099	0.50521	1.737
	S	11	7	3	0.00552	0.01964	0.00173	0.00733	-0.35003	2.159
	total	21	17	9	0.00865	0.02399	0.00389	0.01082	-0.23152	2.449
SCRB2	ara	8	6	0	0.00886	0.03752	0	0.00714	0.96288	2.721
	M	16	15	0	0.01917	0.06897	0	0.0162	1.19118	3.866
	S	13	9	0	0.00991	0.04215	0	0.01137	-0.23896	3.22
	total	24	19	0	0.01606	0.06823	0	0.01668	0.14602	3.926
PPO2	ara	28	21	2	0.01689	0.06351	0.0013	0.01344	1.04558	4.576
	M	20	16	1	0.0106	0.04136	0.00026	0.0092	0.61023	4.196
	S	27	21	0	0.01162	0.0462	0	0.01243	-0.12301	4.855
	total	54	43	3	0.01923	0.07486	0.00056	0.01961	0.13414	5.865
LRIM	ara	4	4	1	0.00311	0.00993	0.0014	0.00276	0.65488	1.446
	M	9	6	1	0.00332	0.01644	0.00071	0.00552	-0.71192	2.592
	S	14	13	2	0.00926	0.03622	0.00178	0.01015	0.44421	3.261
	total	20	18	3	0.00862	0.02868	0.00405	0.01108	-0.57107	2.893
REL2	ara	17	13	2	0.01195	0.04807	0.00174	0.01097	1.11887	3.71
	M	5	4	1	0.00252	0.00818	0.00068	0.00305	-0.58885	1.743
	S	19	12	3	0.01262	0.04825	0.00129	0.01222	0.41416	3.765
	total	30	22	4	0.01218	0.04796	0.00077	0.01461	0.04975	4.052
SRPN2	ara	17	6	7	0.00687	0.01873	0.00322	0.00928	-0.75045	2.415
	M	9	5	1	0.00336	0.01336	0.00028	0.00471	-0.90108	2.557
	S	11	9	0	0.00662	0.0282	0	0.00555	0.69895	3.355
	total	39	28	10	0.01385	0.0491	0.00302	0.01526	0.05616	4.254
CTLMA3	ara	7	7	3	0.0063	0.01685	0.00341	0.00516	0.82344	1.473
	M	8	8	1	0.00905	0.03792	0.00113	0.00615	1.91021	2.609
	S	12	9	1	0.00852	0.03533	0.00114	0.00853	-0.09182	2.998
	total	16	14	4	0.00901	0.03405	0.00213	0.00937	0.23465	2.747
SRPN14	ara	2	2	0	0.00167	0.007	0	0.00102	1.61632	1.43
	M	6	4	2	0.00299	0.00938	0.00101	0.00308	0.26698	1.791
	S	13	5	1	0.00409	0.01562	0.00047	0.00642	-1.36833	2.866
	total	17	9	3	0.0036	0.01351	0.00052	0.00645	-1.20449	2.665
SPZ4	ara	10	9	6	0.00979	0.01464	0.00812	0.00753	0.82929	0.722
	M	13	5	3	0.01006	0.03113	0.00257	0.01149	-0.33629	2.55
	S	9	1	4	0.01167	0.02408	0.00734	0.01227	-0.79684	1.414
	total	23	18	8	0.01534	0.03022	0.01012	0.01515	-0.56042	2.066
SPZ3	ara	_	_	_	_	_	_	_	_	_
	M	20	14	5	0.01149	0.02729	0.00636	0.01137	-0.22261	2.436
	S	25	17	6	0.0123	0.03344	0.00543	0.0142	-0.38857	3.27
	total	32	24	6	0.0125	0.03241	0.00603	0.01527	-0.66503	3.235
TEP15	ara	11	10	1	0.00935	0.03595	0.00122	0.00732	1.92034	2.983
	M	15	12	1	0.01139	0.0476	0.00031	0.00845	1.61072	3.701
	S	19	14	1	0.01063	0.043	0.00072	0.01141	0.11405	3.97
	total	28	23	2	0.01338	0.05443	0.00083	0.01252	0.59744	4.211
TEP2	ara	0	0	0	0	0	0	_	_	_
	M	10	7	4	0.00524	0.01575	0.00205	0.00535	0.48929	1.916
	S	22	17	10	0.0119	0.02898	0.00647	0.01136	0.69895	2.406
	total	25	19	11	0.00738	0.02034	0.00336	0.00991	-0.23809	2.421
SRPN6	ara	11	8	1	0.00803	0.03028	0.00033	0.00644	0.93262	2.767
515	M	11	10	2	0.00892	0.02797	0.0024	0.00644	1.3036	2.547
	S	28	20	8	0.01395	0.04083	0.0047	0.01637	-0.32332	3.486
	total	36	28	10	0.01645	0.04687	0.006	0.01647	0.33685	3.619
SRPN16	ara	8	4	4	0.00463	0.00729	0.00375	0.00494	-1.10846	0.795
	M	4	4	3	0.00334	0.00333	0.00334	0.0022	1.03439	0.003
	S	19	12	7	0.01061	0.02682	0.00518	0.01006	0.21591	2.61
	total	23	15	9	0.00907	0.02137	0.00496	0.00976	-0.37551	2.359
SRPN5	ara	7	6	1	0.00521	0.01762	0.00117	0.00403	0.8679	2.266
	M	5	3	3	0.00182	0.00279	0.0015	0.00288	-1.03789	0.591
	S	18	9	4	0.00782	0.02635	0.00178	0.01095	-0.76267	3.307
	total	26	19	7	0.00606	0.01849	0.00201	0.01206	-1.41684	3.279
REL1	ara	6	3	2	0.00332	0.01105	0.0006	0.0032	1.08882	3.455
	M	9	6	1	0.0041	0.01355	0.00078	0.0048	-0.62694	1.837
	S	30	20	6	0.01539	0.04297	0.0057	0.01647	-0.0911	3.704
	total	36	21	7	0.01155	0.0305	0.0049	0.01541	-0.76041	4.259
CLIPB15	ara	5	5	0	0.00466	0.01898	0	0.00313	1.69207	2.252
	M	9	7	0	0.00499	0.02031	0	0.00564	-0.44013	2.281
	S	11	5	4	0.00496	0.01614	0.00132	0.0066	-0.19691	2.872
	total	22	17	4	0.0092	0.03598	0.00048	0.01053	0.23273	3.556
SCRBQ2	ara	0	0	0	0	0	0	_	_	_
	M	5	3	1	0.00391	0.01272	0.00117	0.00359	0.18423	1.664
	S	7	4	3	0.00396	0.01019	0.00203	0.00458	-0.23045	1.384
	total	9	7	4	0.00422	0.01224	0.00173	0.00449	0.41839	1.83
STAT1	ara	9	8	5	0.00606	0.0157	0.00362	0.00486	1.47811	1.015
	M	3	1	1	0.00156	0.00356	0.00106	0.0019	-1.40085	1.775
	S	1	0	1	0.0018	0	0.00226	_	0.70935	1.832
	total	13	10	6	0.00794	0.02349	0.00404	0.006	1.4098	2.432
CTL2	ara	4	3	0	0.0048	0.02023	0	0.00574	0.41837	1.903
	M	5	4	1	0.00869	0.02742	0.00286	0.00718	1.36193	1.755
	S	4	4	1	0.00691	0.02183	0.00226	0.00599	1.03439	1.646
	total	7	5	1	0.00968	0.0349	0.00183	0.00758	-0.51161	0.1815
CLIPA8	ara	2	2	1	0.00164	0.0036	0.00106	0.00108	1.85542	0.737
	M	7	5	1	0.00396	0.01559	0.00054	0.00377	-0.98954	2.263
	S	8	5	4	0.00472	0.01479	0.00176	0.00415	0.41585	1.925
	total	14	10	5	0.00634	0.02346	0.00131	0.00558	0.33154	2.697
FBN18	ara	1	1	1	0.00133	0	0.00171	0.0008	_	1.084
	M	19	18	9	0.02124	0.0329	0.018	0.01954	0.3214	1.21
	S	18	0	8	0.024	0.04486	0.01818	0.02618	-0.83379	1.896
	total	21	21	10	0.01735	0.03108	0.01351	0.01439	0.77833	1.524
FBN22	ara	15	15	8	0.01066	0.02201	0.00751	0.00799	1.04189	1.661
	M	16	2	12	0.00557	0.00733	0.0051	0.00936	-1.10317	0.0559
	S	14	11	7	0.0078	0.01445	0.00595	0.00778	-0.66882	1.417
	total	38	23	21	0.01311	0.02628	0.00946	0.0156	-0.55915	2.274
TEP4	ara	20	16	6	0.00843	0.02292	0.00354	0.00788	0.02558	3.001
	M	18	8	10	0.005	0.01036	0.00322	0.00709	-1.28539	1.91
	S	31	21	7	0.01264	0.03952	0.00366	0.01178	0.33512	3.896
	total	56	41	18	0.01603	0.04787	0.00537	0.01693	0.20196	4.614
TEP3	ara	7	7	3	0.00484	0.01134	0.00273	0.00336	1.41323	1.425
	M	5	3	4	0.00236	0.00096	0.00283	0.0024	-0.44832	1.647
	S	25	22	10	0.00986	0.0226	0.00568	0.012	-0.84822	3.025
	total	33	31	14	0.01086	0.01892	0.00823	0.01184	-0.98424	1.756
TEP1	ara	60	60	24	0.05515	0.13904	0.02955	0.03373	2.70453	3.959
	M	63	60	24	0.03046	0.08227	0.01467	0.03598	-0.59811	4.47
	S	15	14	5	0.00916	0.02938	0.00296	0.00814	0.47602	2.726
	total	68	68	29	0.03641	0.09695	0.01793	0.02999	1.00043	4.814
CLIPB14	ara	14	12	4	0.01136	0.0315	0.00474	0.00948	0.87	2.229
	M	6	2	2	0.0023	0.00689	0.0008	0.00396	-1.16444	1.712
	S	16	4	7	0.0051	0.01137	0.00304	0.01011	-1.85596	2.059
	total	29	17	12	0.01154	0.02766	0.00625	0.01431	-0.49457	2.362
TOLL11	ara	10	10	2	0.00594	0.0181	0.0018	0.0047	0.80611	2.503
	M	23	15	2	0.01065	0.03826	0.00123	0.01128	-0.05552	4.176
	S	26	20	5	0.01156	0.04032	0.00176	0.01225	0.17826	4.343
	total	36	29	8	0.01023	0.0347	0.00188	0.01358	-0.4958	4.28
TOLL10	ara	10	10	4	0.00594	0.01862	0.00215	0.0047	1.09756	2.15
	M	19	11	2	0.01065	0.03396	0.00083	0.01128	-0.42226	3.705
	S	28	14	4	0.01156	0.04424	0.0014	0.01225	-0.76043	4.417
	total	39	26	6	0.01023	0.04387	0.00149	0.01358	-0.57672	4.103
FBN9	ara	18	17	2	0.01302	0.05345	0.00245	0.0107	0.71807	3.758
	M	14	12	2	0.00947	0.03923	0.00172	0.00832	0.58126	3.339
	S	21	14	3	0.0116	0.04425	0.00224	0.01262	-0.39889	3.671
	total	34	27	5	0.01418	0.05507	0.0023	0.01541	-0.31749	4.32
FBN8	ara	36	36	18	0.03217	0.03381	0.01221	0.02108	2.39531	2.997
	M	32	10	16	0.0123	0.02084	0.00981	0.01874	-2.08496	1.747
	S	32	29	17	0.0171	0.03381	0.01221	0.01733	-0.20235	2.169
	total	57	5	52	0.02773	0.05954	0.01854	0.02458	0.56985	3.002
FBN7	ara	_	_	_	_	_	_	_	_	_
	M	24	18	9	0.01985	0.04746	0.01163	0.01743	0.66102	2.486
	S	19	9	8	0.01479	0.04584	0.00544	0.01488	0.53853	3.03
	total	37	27	18	0.01922	0.0502	0.00994	0.02012	0.32526	3.117
GALE5	ara	_	_	_	_	_	_	_	_	_
	M	10	5	2	0.00918	0.03053	0.00175	0.01092	-0.35279	2.337
	S	15	8	7	0.01344	0.0304	0.0075	0.01638	-0.35279	1.967
	total	19	9	8	0.01156	0.03106	0.00476	0.01709	-0.59692	2.28
DEF1	ara	13	8	4	0.01031	0.02714	0.00438	0.01209	-0.56956	2.184
	M	10	5	4	0.00828	0.02019	0.00412	0.00971	-0.36988	1.737
	S	16	14	8	0.01744	0.03386	0.01173	0.01635	0.27769	1.761
	total	29	23	11	0.01915	0.04386	0.01049	0.0208	-0.38461	2.507
IAP2	ara	_	_	_	_	__	_	_	_	_
	M	16	14	6	0.01289	0.03434	0.00644	0.00988	1.08658	2.474
	S	30	18	14	0.0148	0.03485	0.00878	0.01787	-0.52958	2.591
	total	34	21	8	0.01516	0.03794	0.00831	0.01704	-0.22961	2.713
CLIPA6	ara	17	8	1	0.00691	0.02697	0.00024	0.00748	-0.17459	3.457
	M	22	16	0	0.01089	0.04359	0	0.00968	0.50631	4.572
	S	29	16	1	0.01131	0.0446	0.00024	0.01276	-0.39705	4.62
	total	38	26	2	0.01348	0.05351	0.00016	0.01349	0.14041	5.218
CLIPA1	ara	10	6	2	0.00436	0.0149	0.00111	0.00475	0.20674	2.293
	M	11	9	0	0.00582	0.02521	0	0.00522	0.82876	3.134
	S	17	11	3	0.00741	0.02701	0.00092	0.00781	0.1767	3.341
	total	29	23	6	0.01104	0.03438	0.00336	0.01023	0.1751	3.557
CASPS2	ara	3	3	1	0.0018	0.00576	0.00056	0.00164	0.6608	1.228
	M	19	18	11	0.01474	0.02715	0.01089	0.01041	1.71578	1.57
	S	20	11	6	0.00848	0.02806	0.00227	0.01057	-0.35501	3.1146
	total	37	28	17	0.01096	0.02619	0.0062	0.01502	-0.73215	2.615
CASPS4	ara	10	7	5	0.00614	0.01291	0.00399	0.00506	0.73231	0.081
	M	20	6	9	0.00476	0.00675	0.00413	0.00557	1.51015	0.291
	S	12	4	5	0.00344	0.00757	0.00217	0.00581	-1.60613	0.025
	total	29	15	17	0.00606	0.01127	0.00448	0.01128	-1.35212	1.667
TOLL6	ara	14	11	2	0.00806	0.03052	0.00096	0.00683	0.96857	3.194
	M	23	21	3	0.0147	0.05515	0.00185	0.0117	1.20471	4.232
	S	37	20	1	0.01356	0.05269	0.00111	0.01741	-0.92339	5.019
	total	51	35	6	0.01656	0.0629	0.00185	0.01879	-0.2783	5.048
