# Supplementary material for: SNP discovery and molecular evolution in Anopheles gambiae, with special emphasis on innate immune system
Source: BMC Genomics. 2008 May 19;9:227. doi: 10.1186/1471-2164-9-227 (PMC2405807; doi:10.1186/1471-2164-9-227)
Supplement: Additional file 4 — Nucleotide polymorphism in non immune related genes. SS: number of segregating sites. ISS: number of informative sites (polymorphisms found more than once in the dataset). nsSNP: number of non synonymous SNPs. π: nucleotide diversity considering all sites. πs: nucleotide diversity considering synomymous sites only. πns: nucleotide diversity considering non-synomymous sites only. θw: the proportion of segregating site. Tajima's D test: D value, significant values are in bold characters if P < 0.05, and bold and underlined characters if P < 0.01. Z test of selection: test for purifying selection (Nei and Gojobori method)._: data not available due to a failure of sequencing or lack of polymorphism. [file 1471-2164-9-227-S4.xls]

## Sheet: Feuil1
Gene		SS	ISS	nsSNP	π	πs	πns	θw	Tajima's D	Z test of
									test	selection
ENSANGG00000016891	ara	3	3	3	0.00169	0	0.00225	0.00133	_	1.79
	M	25	14	13	0.00945	0.02006	0.00591	0.01149	-0.20216	2.133
	S	25	13	9	0.00939	0.02689	0.00355	0.01066	-0.04678	3.173
	total	50	31	25	0.01323	0.03127	0.01138	0.01702	-0.1402	2.698
ENSANGG00000014825	ara	3	3	2	0.00393	0.00594	0.00332	0.00283	1.03439	0.37
	M	3	3	0	0.00247	0.01246	0	0.00295	-0.49373	1.78
	S	3	3	0	0.00359	0.01516	0	0.00283	0.78849	1.65
	total	10	10	3	0.00932	0.02875	0.00282	0.00711	1.01578	2.099
ENSANGG00000014996	ara	1	1	0	0.00043	0.00178	0	0.00039	0.15575	1.007
	M	5	3	0	0.00158	0.0066	0	0.00197	-0.65282	2.159
	S	11	2	1	0.0022	0.00857	0.00019	0.00419	-1.65817	2.737
	total	16	8	1	0.00312	0.01282	0.00039	0.00497	-0.91752	2.782
ENSANGG00000007685	ara	3	2	1	0.00114	0.00344	0.0004	0.00155	-0.03986	1.3
	M	1	1	0	0.00051	0.0021	0	0.00039	0.64998	1.008
	S	3	1	1	0.00055	0.00117	0.00036	0.00112	-1.50776	0.936
	total	15	12	2	0.00535	0.02102	0.00027	0.00459	0.93851	3.374
ENSANGG00000016082	ara	_	_	_	_	_	_	_	_	_
	M	3	2	2	0.00098	0.00286	0.00029	0.00138	-0.43764	1.375
	S	3	1	0	0.00109	0.00403	0	0.00145	-0.82879	1.618
	total	7	4	1	0.00276	0.0098	0.00015	0.00269	0.44014	1.996
ENSANGG00000006374	ara	6	6	0	0.0049	0.01892	0	0.00325	2.10483	2.482
	M	12	9	0	0.00623	0.02416	0	0.00578	0.30872	3.296
	S	26	15	1	0.01123	0.04258	0.00031	0.01246	-0.17686	4.712
	total	35	23	1	0.0098	0.0376	0.00011	0.01332	-0.71629	5.12
ENSANGG00000015894	ara	12	12	3	0.01006	0.02914	0.00338	0.00786	1.01795	2.592
	M	22	12	3	0.01141	0.03102	0.00455	0.01262	0.60453	3.079
	S	34	18	9	0.01585	0.04007	0.00739	0.0198	-0.03198	3.42
	total	48	32	11	0.01719	0.04775	0.0065	0.0229	-0.19238	3.989
ENSANGG00000017398	ara	3	3	0	0.00183	0.00729	0	0.00131	1.1358	1.715
	M	9	5	0	0.00293	0.01168	0	0.00394	-0.94194	2.961
	S	7	3	0	0.00255	0.01018	0	0.00337	-0.94609	2.489
	total	16	9	0	0.00295	0.01174	0	0.00535	-1.42047	3.06
ENSANGG00000009686	ara	14	8	0	0.00785	0.03311	0	0.00721	0.3768	3.407
	M	12	4	3	0.00378	0.01233	0.00112	0.00587	-1.28951	2.502
	S	12	6	2	0.00407	0.01452	0.00083	0.00543	-0.86481	2.59
	total	33	16	5	0.00598	0.02293	0.00072	0.0118	-1.54176	4.515
ENSANGG00000014266	ara	23	21	5	0.01486	0.04978	0.00336	0.0126	1.43337	3.609
	M	21	17	7	0.01161	0.03527	0.00384	0.01104	0.752	3.18
	S	33	23	8	0.01678	0.05605	0.00386	0.01814	0.3085	4.451
	total	57	44	17	0.01906	0.06411	0.00424	0.02435	0.07702	5.135
ENSANGG00000015172	ara	23	16	2	0.01164	0.0451	0.00136	0.0131	-0.09806	4.166
	M	18	15	1	0.01078	0.04474	0.0003	0.00983	0.54324	3.819
	S	26	19	1	0.01329	0.0556	0.00026	0.01369	-0.02521	4.606
	total	45	30	4	0.01318	0.05386	0.00065	0.0186	-0.75947	4.878
ENSANGG00000017837	ara	11	9	0	0.00589	0.02309	0	0.0052	0.50524	3.086
	M	14	10	0	0.00735	0.0288	0	0.00661	0.43555	3.319
	S	23	12	2	0.00893	0.03248	0.00086	0.01048	-0.52033	3.89
	total	31	18	2	0.00905	0.03451	0.00033	0.01085	-0.4371	4.008
ENSANGG00000012594	ara	13	12	5	0.01024	0.02673	0.00549	0.00761	1.01795	2.08
	M	14	9	0	0.00947	0.04205	0	0.00936	0.60453	3.165
	S	28	14	4	0.01821	0.0731	0.0024	0.02128	-0.03198	4.33
	total	36	25	8	0.0146	0.05419	0.00316	0.0176	-0.19238	3.909
ENSANGG00000024879	ara	15	12	5	0.00794	0.02184	0.00364	0.00693	0.64288	2.458
	M	23	20	4	0.01227	0.03683	0.00469	0.01063	0.70468	3.605
	S	33	21	10	0.01231	0.03966	0.0039	0.01472	-0.41776	3.995
	total	45	35	13	0.01314	0.04033	0.00476	0.01541	0.02693	4.115
ENSANGG00000019205	ara	5	4	1	0.00277	0.00922	0.00074	0.00261	0.18047	1.701
	M	11	4	5	0.00419	0.0091	0.00265	0.00575	-1.0409	1.359
	S	8	5	3	0.00341	0.00979	0.0014	0.00403	-0.21934	1.705
	total	22	13	7	0.00542	0.01716	0.00173	0.00851	-0.8936	2.541
ENSANGG00000018630	ara	23	18	3	0.01306	0.05027	0.00102	0.01098	1.15526	4.333
	M	26	15	1	0.0113	0.04435	0.00058	0.0129	-0.34424	4.721
	S	32	25	2	0.01303	0.05061	0.00085	0.0152	-0.41681	4.935
	total	58	42	5	0.01627	0.06371	0.0009	0.02123	-0.5695	5.801
ENSANGG00000019213	ara	24	24	2	0.01568	0.05918	0.00166	0.01205	1.49212	5.185
	M	23	20	3	0.01288	0.0477	0.00164	0.01157	0.83269	4.39
	S	33	25	4	0.01678	0.06157	0.00232	0.01628	0.36277	4.983
	total	57	46	9	0.02198	0.0832	0.00222	0.0225	0.54187	6.204
ENSANGG00000014888	ara	3	2	2	0.00137	0.00186	0.00121	0.00131	0.15575	0.32
	M	7	1	1	0.00181	0.00644	0.00024	0.00305	-1.2933	1.98
	S	9	2	1	0.00173	0.00621	0.00022	0.00378	-1.85426	2.607
	total	17	9	4	0.00419	0.01467	0.00065	0.00548	-0.35193	2.483
ENSANGG00000015204	ara	10	6	1	0.00471	0.01831	0.00026	0.00477	0.18647	2.403
	M	10	3	4	0.00276	0.008	0.00105	0.00477	-1.07245	2.843
	S	11	9	1	0.00593	0.02339	0.00023	0.00506	0.90002	3.096
	total	25	14	6	0.00701	0.02696	0.00051	0.00918	-0.03795	3.556
ENSANGG00000009053	ara	6	5	0	0.00196	0.00815	0	0.00257	-0.80427	2.518
	M	9	4	0	0.00282	0.01174	0	0.00385	-0.98708	2.694
	S	18	10	4	0.00655	0.02371	0.00114	0.00813	-0.20196	3.043
	total	29	20	5	0.00827	0.02797	0.00204	0.0096	-0.40877	3.632
ENSANGG00000017658	ara	6	5	1	0.00601	0.02091	0.00041	0.00396	2.29704	2.07
	M	4	3	2	0.00307	0.00391	0.00277	0.00289	-0.8497	0.33
	S	15	15	5	0.0147	0.03805	0.00647	0.01028	1.73964	2.557
	total	25	24	7	0.0165	0.0489	0.0051	0.0128	1.24496	3.595
ENSANGG00000005748	ara	19	14	7	0.00848	0.02293	0.00382	0.00744	0.78644	2.761
	M	29	27	8	0.0128	0.03229	0.00651	0.01135	0.25821	3.134
	S	49	41	13	0.01968	0.05745	0.00749	0.0185	0.28567	4.707
	total	67	60	22	0.01772	0.04913	0.00758	0.02059	-0.1921	4.858
ENSANGG00000018976	ara	14	9	1	0.00716	0.02881	0.00052	0.00716	0.3565	3.297
	M	27	23	3	0.01434	0.05793	0.00096	0.01235	0.96832	4.84
	S	35	23	7	0.01516	0.05514	0.00294	0.01635	0.13363	4.528
	total	52	38	10	0.0157	0.0616	0.00166	0.01918	-0.03881	5.766
ENSANGG00000018258	ara	8	5	1	0.00455	0.01767	0.00025	0.00368	1.25067	2.438
	M	10	6	0	0.0029	0.01178	0	0.00459	-1.3782	3.179
	S	17	10	0	0.00549	0.0223	0	0.00753	-1.0424	3.731
	total	24	15	1	0.00501	0.02009	8e-05	0.00817	-1.19241	3.718
ENSANGG00000009594	ara	6	6	0	0.00417	0.01647	0	0.00301	_	1.942
	M	26	13	2	0.01222	0.04659	0.00064	0.01363	-0.28216	2.767
	S	33	22	6	0.01343	0.04444	0.00301	0.01658	-0.72166	2.744
	total	45	31	7	0.01353	0.0498	0.0013	0.01707	-0.44132	2.89
ENSANGG00000017221	ara	3	2	1	0.00561	0.01867	0.00102	0.00548	0.83775	1.337
	M	0	0	0	0	0	0	0	_	_
	S	0	0	0	0	0	0	0	_	_
	total	3	2	1	0.00475	0.01738	0.00033	0.00406	1.19062	1.26
ENSANGG00000011698	ara	4	1	3	0.00375	0.00352	0.00384	0.00377	-0.61237	0.0886
	M	17	10	0	0.00895	0.03649	0	0.01034	-0.13108	3.755
	S	17	12	0	0.0108	0.041183	0.00072	0.01101	0.18199	3.547
	total	28	19	3	0.01229	0.04714	0.00096	0.01378	0.22516	4.046
ENSANGG00000018909	ara	19	19	6	0.0119	0.03059	0.00502	0.00893	1.34426	2.953
	M	29	22	10	0.0147	0.03653	0.0066	0.01457	0.44236	3.41
	S	52	20	19	0.01621	0.03626	0.00835	0.02404	-1.30144	3.778
	total	69	43	24	0.01724	0.04067	0.00841	0.02543	-0.96444	4.081
ENSANGG00000014015	ara	11	9	1	0.00778	0.02702	0.0011	0.00537	1.59191	2.795
	M	23	22	2	0.01469	0.05374	0.00116	0.01223	1.22936	4.373
	S	32	25	2	0.0169	0.06414	0.00049	0.01602	0.68183	5.122
	total	41	34	5	0.01672	0.06186	0.00104	0.01607	0.72539	4.994
ENSANGG00000018475	ara	15	13	1	0.01039	0.042	0.00034	0.00738	2.24824	3.8
	M	33	22	11	0.0127	0.03722	0.00492	0.01493	-0.46663	3.596
	S	30	12	9	0.01161	0.03593	0.0039	0.01493	-0.59986	3.486
	total	52	33	17	0.01338	0.04572	0.00311	0.01951	-0.3184	4.518
ENSANGG00000022499	ara	5	0	3	0.001	0.00174	0.00079	0.00242	-1.69654	0.909
	M	11	5	6	0.00371	0.00779	0.00249	0.00532	-0.8533	1.391
	S	11	8	8	0.0045	0.00647	0.00393	0.0056	0.59116	0.67
	total	37	28	19	0.01762	0.03609	0.01213	0.01398	1.29971	2.254
ENSANGG00000011141	ara	5	0	2	0.00191	0.00219	0.00183	0.0047	-0.94836	0.297
	M	6	4	1	0.00371	0.01356	0.00037	0.00403	-0.2679	2.089
	S	7	4	4	0.00392	0.00795	0.00256	0.00453	0.4226	1.007
	total	18	8	5	0.00568	0.01734	0.00175	0.00994	-0.6083	2.241
ENSANGG00000019811	ara	15	13	0	0.00993	0.03717	0	0.00722	1.46988	3.79
	M	23	17	1	0.01362	0.04829	0	0.01256	0.72221	4.433
	S	30	18	1	0.01317	0.05208	0.00064	0.0144	0.3514	4.675
	total	42	32	2	0.01498	0.0528	0.00118	0.0162	0.26317	5.481
ENSANGG00000013284	ara	7	7	0	0.005	0.02077	0	0.00312	2.12758	2.657
	M	15	11	1	0.00639	0.02588	0.00024	0.00712	-0.01762	3.494
	S	14	11	0	0.00522	0.02177	0	0.00644	-0.49398	3.508
	total	26	21	1	0.00816	0.03374	8e-05	0.00923	-0.05651	4.4
ENSANGG00000014061	ara	15	14	0	0.00959	0.03839	0	0.00709	1.38322	3.834
	M	21	11	0	0.00811	0.03254	0	0.00992	-0.73615	4.024
	S	22	17	0	0.01001	0.04013	0	0.01048	-0.00649	4.416
	total	34	30	0	0.0118	0.04728	0	0.01225	-0.02876	5.133
ENSANGG00000009097	ara	1	0	0	0.00035	0.00154	0	0.00083	-1.16221	1.003
	M	0	0	0	0	0	0	_	_	_
	S	1	0	0	0.00031	0.00137	0	0.0008	-1.16467	0.974
	total	3	1	0	0.00145	0.00645	0	0.00185	-0.44943	1.204
ENSANGG00000008704	ara	1	0	0	0.00026	0.00121	0	0.00063	-1.16221	1.057
	M	4	4	0	0.00376	0.01734	0	0.00253	0.11917	2.037
	S	4	3	0	0.00254	0.0117	0	0.00244	1.52137	1.802
	total	9	7	0	0.00551	0.02537	0	0.00422	0.85247	2.654
