# Supplementary material for: SNP discovery and molecular evolution in Anopheles gambiae, with special emphasis on innate immune system
Source: BMC Genomics. 2008 May 19;9:227. doi: 10.1186/1471-2164-9-227 (PMC2405807; doi:10.1186/1471-2164-9-227)
Supplement: Additional file 5 — Divergence between populations detected on immune related genes. Polymorphic sites: number of polymorphic sites within populations. Fixed sites: number of fixed divergence between populations. _: data not available due to a failure of sequencing. [file 1471-2164-9-227-S5.xls]

## Sheet: Feuil1
	A. arabiensis/A. gambiae M form				A. arabiensis/A. gambiae S form				A. gambiae M form/A. gambiae S form
Gene	Ka/Ks	polymorphic site	Fixed site		Ka/Ks	polymorphic site	Fixed site		Ka/Ks	polymorphic site	Fixed site
SCRB10	0.385	6	20		0.364	11	20		0.575	7	0
STAT2	0.005	6	2		0	6	2		0.022	8	0
PGRPS1	_	_	_		_	_	_		0.578	13	0
CLIPC4	0.601	0	3		0.604	0	3		0	0	0
CEC2	0	1	3		0	0	3		0	1	0
CTL7	0.178	0	3		0.173	0	3		0	1	0
SRPN11	0.489	25	0		0.545	30	0		0.438	27	0
CLIPD3	0.292	4	0		0	4	0		0.101	5	0
CLIPB17	0.093	16	1		0.077	23	1		0.062	22	0
SCRASP3	0.012	10	0		0	6	0		0.015	12	0
CLIPB7	0.213	11	0		0.433	26	0		0.235	24	0
CLIPD1	0.04	28	1		0.037	30	0		0.01	26	0
IAP6	0.076	29	5		0.08	44	0		0.06	45	0
GNBPB3	0.032	26	0		0.031	33	0		0.028	20	0
GNBPB2	0.06	45	0		0.061	50	0		0.048	58	0
CLIPD6	0	14	0		0.007	17	0		0.007	18	0
CLIPB8	0.005	21	0		0.004	22	0		0.01	25	0
SRPN8	0.007	12	1		0.037	30	0		0.037	28	0
CLIPB1	_	_	_		_	_	_		0.171	16	0
CLIPB6	0.197	20	1		0.369	24	1		0.185	23	0
CLIPC7	0.052	13	2		0.065	15	0		0.069	16	0
CLIPB5	0.017	23	0		0.014	20	0		0.013	21	0
CLIPC2	0.126	14	1		0.121	19	1		0.049	17	0
GNBPB1	0.14	10	0		0.108	19	1		0.071	17	0
CLIPB13	0.1	8	3		0.093	9	2		0.067	13	0
CASPS6	0.204	13	1		0.098	18	0		0.187	17	0
GALE3	0.03	8	1		0.024	21	0		0.053	21	0
PPO3	0	8	0		0	11	0		0	11	0
PPO9	0.031	25	0		0.028	26	0		0.045	31	0
FBN28	0.209	44	1		0.217	42	0		0.157	29	0
SRPN10	0.04	19	1		0.023	17	0		0.05	21	0
CTLMA2	0.243	28	0		0.323	32	0		0.299	36	0
CTL4	0.147	14	1		0.153	19	1		0.127	12	0
SCRB2	0	20	0		0	20	0		0	20	0
PPO2	0.009	40	2		0.01	44	0		0.002	39	0
LRIM	0.301	13	3		0.18	18	0		0.037	16	0
REL2	0.03	21	3		0.011	27	0		0.029	22	0
SRPN2	0.073	22	9		0.07	28	7		0.005	20	0
CTLMA3	0.073	13	0		0.083	16	0		0.028	12	0
SRPN14	0.045	6	0		0.014	14	0		0.061	17	0
SPZ4	0.394	21	1		0.239	15	0		0.215	17	0
SPZ3	_	_	_		_	_	_		0.183	27	0
TEP15	0.015	21	1		0.016	25	0		0.01	23	0
TEP2	0.101	10	0		0.148	21	0		0.178	24	0
SRPN6	0.161	19	1		0.132	33	1		0.125	31	0
SRPN16	0.204	10	1		0.228	23	0		0.195	16	0
SRPN5	0.153	11	0		0.095	23	0		0.105	22	0
REL1	0.253	13	5		0.124	31	0		0.163	31	0
CLIPB15	0	12	4		0.012	16	2		0.034	17	0
SCRBQ2	0.067	5	0		0.156	7	0		0.157	9	0
STAT1	0.144	12	1		0.164	10	1		0.638	3	0
CTL2	0.04	7	0		0.027	6	0		0.103	5	0
CLIPA8	0.027	9	2		0.047	10	2		0.087	10	0
FBN18	0.441	17	1		0.351	16	1		0.426	16	0
FBN22	0.296	28	0		0.336	26	0		0.538	26	0
TEP4	0.11	36	8		0.082	46	1		0.136	40	0
TEP3	0.576	12	6		0.397	30	3		0.405	25	0
TEP1	0.18	67	0		0.173	67	0		0.157	65	0
CLIPB14	0.224	20	1		0.245	26	0		0.217	20	0
TOLL11	0.063	27	0		0.065	29	0		0.041	33	0
TOLL10	0.028	25	0		0.034	34	0		0.026	34	0
FBN9	0.039	26	0		0.034	31	0		0.045	24	0
FBN8	0.27	51	0		0.281	52	0		0.405	40	0
FBN7	_	_	_		_	_	_		0.218	37	0
GALE5	_	_	_		_	_	_		0.152	19	0
DEF1	0.246	22	0		0.215	25	1		0.255	20	0
IAP2	_	_	_		_	_	_		0.21	34	0
CLIPA6	0.002	28	0		0.004	32	2		0.002	34	0
CLIPA1	0.126	19	4		0.145	23	4		0.016	10	0
CASPS2	0.3	22	1		0.141	22	0		0.266	35	0
CASPS4	0.368	18	0		0.396	21	0		0.466	22	0
TOLL6	0.036	29	0		0.014	43	0		0.037	47	0
