# Supplementary material for: SNP discovery and molecular evolution in Anopheles gambiae, with special emphasis on innate immune system
Source: BMC Genomics. 2008 May 19;9:227. doi: 10.1186/1471-2164-9-227 (PMC2405807; doi:10.1186/1471-2164-9-227)
Supplement: Additional file 6 — Divergence between populations detected on non immune related genes. Polymorphic sites: number of polymorphic sites within populations. Fixed sites: number of fixed divergence between populations. _: data not available due to a failure of sequencing. [file 1471-2164-9-227-S6.xls]

## Sheet: Feuil1
	A. arabiensis/A. gambiae M form				A. arabiensis/A. gambiae S form				A. gambiae M form/A. gambiae S form
Gene	Ka/Ks	Polymorphic SNP	Fixed SNP		Ka/Ks	Polymorphic SNP	Fixed SNP		Ka/Ks	Polymorphic SNP	Fixed SNP
ENSANGG00000016891	0.262	28	7		0.216	28	8		0.188	41	0
ENSANGG00000014825	0.12	5	2		0.135	12	1		0	15	0
ENSANGG00000014996	0	6	3		0.004	6	3		0.011	4	0
ENSANGG00000007685	0.005	4	8		0.009	6	8		0.1	4	0
ENSANGG00000016082	_	_	_		_	_	_		0.009	6	1
ENSANGG00000006374	0	18	1		0.003	28	0		0.003	33	0
ENSANGG00000015894	0.119	29	1		0.104	34	1		0.162	36	0
ENSANGG00000017398	0	11	0		0	10	0		0	14	0
ENSANGG00000009686	0.017	25	0		0.013	25	0		0.074	20	0
ENSANGG00000014266	0.057	40	2		0.067	44	0		0.056	46	0
ENSANGG00000015172	0.015	31	0		0.015	36	0		0.005	33	0
ENSANGG00000017837	0	20	0		0.011	29	0		0.015	26	0
ENSANGG00000012594	0.066	22	0		0.073	34	0		0.018	29	0
ENSANGG00000024879	0.097	27	0		0.124	41	0		0.119	36	0
ENSANGG00000019205	0.072	16	2		0.044	13	2		0.228	15	0
ENSANGG00000018630	0.011	45	1		0.012	48	1		0.015	42	0
ENSANGG00000019213	0.016	40	1		0.021	46	2		0.037	44	0
ENSANGG00000014888	0.038	10	0		0.035	12	3		0.033	14	0
ENSANGG00000015204	0.016	16	2		0.007	17	1		0.031	18	0
ENSANGG00000009053	0.089	15	5		0.101	24	1		0.027	21	0
ENSANGG00000017658	0.095	10	6		0.059	21	3		0.182	16	0
ENSANGG00000005748	0.165	43	1		0.129	58	0		0.157	55	0
ENSANGG00000018976	0.01	36	0		0.03	44	0		0.03	44	0
ENSANGG00000018258	0.006	14	0		0.005	21	0		0	21	0
ENSANGG00000009594	0.005	30	0		0.025	36	1		0.041	42	0
ENSANGG00000017221	0.014	3	0		0.014	3	0		0	0	0
ENSANGG00000011698	0.032	21	4		0.047	21	2		0.007	23	0
ENSANGG00000018909	0.199	39	0		0.199	61	0		0.19	60	0
ENSANGG00000014015	0.02	29	0		0.015	37	0		0.014	36	0
ENSANGG00000018475	0.051	41	0		0.041	38	0		0.118	46	0
ENSANGG00000022499	0.269	14	19		0.319	14	17		0.573	7	0
ENSANGG00000011141	0.049	9	1		0.087	10	2		0.11	12	0
ENSANGG00000019811	0.026	31	0		0.036	39	1		0.014	35	0
ENSANGG00000013284	0.002	21	1		0	20	1		0.005	20	0
ENSANGG00000014061	0	29	0		0	28	0		0	28	0
ENSANGG00000009097	0	1	1		0	2	1		0	1	0
ENSANGG00000008704	0	5	3		0	5	3		0	5	0
